# Supplementary material for: Efficient, biosafe and tissue adhesive hemostatic cotton gauze with controlled balance of hydrophilicity and hydrophobicity
Source: Nat Commun. 2022 Jan 27;13:552. doi: 10.1038/s41467-022-28209-8 (PMC8795195; doi:10.1038/s41467-022-28209-8)
Supplement: Supplementary file 12 — Source Data [file 41467_2022_28209_MOESM12_ESM.xlsx]

## Sheet: Figure 2
				Cellulose		USO-g-cellulose
				Chemical shift		Chemical shift
				0.09477	-44.5476	0.18978	190.407
				0.21731	-33.9237	0.4324	52.0587
				0.33985	-28.8586	0.67503	215.706
				0.46239	-40.8549	0.91765	579.94
				0.58492	-60.0441	1.16028	483.159
				0.70746	-69.5809	1.4029	353.396
				0.83	-54.2404	1.64553	242.934
				0.95254	-53.3913	1.88815	173.957
				1.07507	-46.5782	2.13077	268.411
				1.19761	-27.9785	2.3734	313.449
				1.32015	-31.0732	2.61602	320.067
				1.44269	-38.7645	2.85865	308.472
				1.56522	-49.001	3.10127	19.8326
				1.68776	-69.7612	3.3439	218.386
				1.8103	-90.2781	3.58652	323.557
				1.93284	-82.9607	3.82914	371.037
				2.05537	-76.5458	4.07177	411.467
				2.17791	-79.1921	4.31439	338.252
				2.30045	-79.1035	4.55702	459.457
				2.42299	-79.7065	4.79964	263.62
				2.54552	-73.2433	5.04226	96.4929
				2.66806	-40.9737	5.28489	99.87
				2.7906	-21.3301	5.52751	289.886
				2.91314	-8.00285	5.77014	171.234
				3.03567	-2.47181	6.01276	124.895
				3.15821	-24.7273	6.25539	316.81
				3.28075	-21.6614	6.49801	358.561
				3.40328	-0.03706	6.74063	571.058
				3.52582	-4.9736	6.98326	581.086
				3.64836	-26.7806	7.22588	432.605
				3.7709	-61.1691	7.46851	503.297
				3.89343	-78.5267	7.71113	578.234
				4.01597	-62.5248	7.95375	457.53
				4.13851	-45.6807	8.19638	239.118
				4.26105	-42.0481	8.439	299.823
				4.38358	-62.0351	8.68163	301.703
				4.50612	-59.573	8.92425	235.25
				4.62866	-41.4314	9.16688	210.205
				4.7512	-31.977	9.4095	257.86
				4.87373	-23.109	9.65212	396.559
				4.99627	-29.2424	9.89475	399.152
				5.11881	-49.46	10.1374	245.928
				5.24135	-38.2075	10.38	202.245
				5.36388	-35.4836	10.6226	476.875
				5.48642	-47.4567	10.8652	390.095
				5.60896	-50.7788	11.1079	498.951
				5.7315	-52.4043	11.3505	406.713
				5.85403	-48.9064	11.5931	486.381
				5.97657	-47.3966	11.8357	877.247
				6.09911	-20.1572	12.0784	682.273
				6.22165	2.83372	12.321	481.468
				6.34418	1.95025	12.5636	712.735
				6.46672	-12.5563	12.8062	1019.34
				6.58926	-34.4671	13.0489	804.048
				6.7118	-46.2058	13.2915	1108
				6.83433	-41.3567	13.5341	1481.91
				6.95687	-46.8517	13.7767	1661.54
				7.07941	-49.9751	14.0194	1798.53
				7.20195	-50.6974	14.262	1847.74
				7.32448	-55.9191	14.5046	2263.38
				7.44702	-49.7453	14.7472	2579.7
				7.56956	-36.7936	14.9899	2399.31
				7.6921	-16.093	15.2325	1718.72
				7.81463	1.32955	15.4751	1364.54
				7.93717	8.84347	15.7177	1380.4
				8.05971	19.9093	15.9604	1196.1
				8.18225	27.092	16.203	1162.76
				8.30478	8.14775	16.4456	1007.51
				8.42732	-0.71991	16.6882	1057.86
				8.54986	7.74983	16.9308	1253.63
				8.67239	22.0829	17.1735	1298.21
				8.79493	35.7469	17.4161	1372.95
				8.91747	18.2963	17.6587	1126.6
				9.04001	8.02588	17.9013	1408.32
				9.16254	-0.12966	18.144	1393.95
				9.28508	-14.5845	18.3866	1448.05
				9.40762	-28.8534	18.6292	1563.47
				9.53016	-50.396	18.8718	1378.83
				9.65269	-51.903	19.1145	1422.6
				9.77523	-45.9251	19.3571	1396.2
				9.89777	-42.7727	19.5997	1565.13
				10.0203	-12.1044	19.8423	1559.05
				10.1428	9.3721	20.085	1631.14
				10.2654	7.11121	20.3276	1503.17
				10.3879	9.03169	20.5702	1472.53
				10.5105	-3.65006	20.8128	1615.26
				10.633	-0.90894	21.0555	1726.68
				10.7555	-14.4059	21.2981	1819.04
				10.8781	-27.7833	21.5407	1917.99
				11.0006	-24.8525	21.7833	1904.99
				11.1231	-34.8065	22.026	2002.47
				11.2457	-35.7046	22.2686	2362.01
				11.3682	-24.6225	22.5112	2451.76
				11.4908	-13.9832	22.7538	2494.14
				11.6133	-10.2697	22.9965	2907.01
				11.7358	-14.4925	23.2391	3569.37
				11.8584	-25.4727	23.4817	3517.61
				11.9809	-15.666	23.7243	2950.34
				12.1034	-11.9809	23.967	2754.45
				12.226	-53.7794	24.2096	3000.8
				12.3485	-73.3312	24.4522	3083.36
				12.4711	-60.2078	24.6948	3096.41
				12.5936	-62.3264	24.9374	3128.67
				12.7161	-48.7892	25.1801	3442.59
				12.8387	-37.2384	25.4227	3791.62
				12.9612	-24.2525	25.6653	4034.68
				13.0837	-21.6021	25.9079	4415.71
				13.2063	-21.5187	26.1506	4964.87
				13.3288	-21.6493	26.3932	5393.67
				13.4514	-28.9133	26.6358	5544.07
				13.5739	-13.6112	26.8784	6122.22
				13.6964	-43.0793	27.1211	6860.94
				13.819	-77.4545	27.3637	7836.49
				13.9415	-56.9317	27.6063	8701.91
				14.064	-38.6825	27.8489	9287.78
				14.1866	-49.2987	28.0916	9950.32
				14.3091	-54.0744	28.3342	10607.2
				14.4317	-50.0265	28.5768	10831.6
				14.5542	-54.3339	28.8194	11443.6
				14.6767	-42.1948	29.0621	12445.4
				14.7993	-39.4556	29.3047	13475
				14.9218	-40.6915	29.5473	14767.7
				15.0443	-44.1663	29.7899	15707.5
				15.1669	-46.3549	30.0326	16460.2
				15.2894	-36.3862	30.2752	16929.9
				15.412	-38.971	30.5178	16822.4
				15.5345	-55.6692	30.7604	16012.8
				15.657	-67.6421	31.0031	15295.4
				15.7796	-61.6263	31.2457	14140.9
				15.9021	-58.1269	31.4883	12717.5
				16.0246	-54.7379	31.7309	11951.8
				16.1472	-45.9536	31.9735	11260.9
				16.2697	-33.2402	32.2162	10128.5
				16.3923	-28.6434	32.4588	8995.03
				16.5148	-23.5564	32.7014	8139.41
				16.6373	-24.5283	32.944	6936.27
				16.7599	-23.5825	33.1867	6029.63
				16.8824	-3.16588	33.4293	5150.67
				17.0049	27.2548	33.6719	4441.58
				17.1275	26.7037	33.9145	4161.6
				17.25	15.1202	34.1572	3492.68
				17.3726	-4.34756	34.3998	3265.24
				17.4951	-37.4114	34.6424	3178.24
				17.6176	-57.1246	34.885	2871.73
				17.7402	-77.8706	35.1277	2702.7
				17.8627	-79.5922	35.3703	2296.91
				17.9852	-69.3603	35.6129	2252.17
				18.1078	-41.4911	35.8555	2198.44
				18.2303	-19.7897	36.0982	2126.97
				18.3529	-10.9716	36.3408	1993.45
				18.4754	-14.8763	36.5834	1812.05
				18.5979	-35.7696	36.826	1845.79
				18.7205	-47.1401	37.0687	1602.53
				18.843	-23.7051	37.3113	1682.05
				18.9655	-3.13938	37.5539	1890.1
				19.0881	-20.3748	37.7965	1828.54
				19.2106	-28.9659	38.0392	1641.88
				19.3332	-26.4963	38.2818	1497.46
				19.4557	-15.5157	38.5244	1571.69
				19.5782	9.57247	38.767	1531.35
				19.7008	20.9864	39.0097	1256.74
				19.8233	18.0224	39.2523	1360.27
				19.9458	23.6284	39.4949	1603.2
				20.0684	24.3484	39.7375	1352.64
				20.1909	15.0743	39.9801	1099.31
				20.3135	9.4767	40.2228	1158.94
				20.436	-8.45509	40.4654	1263.84
				20.5585	-28.2406	40.708	1301.13
				20.6811	-45.4644	40.9506	1079.68
				20.8036	-41.3675	41.1933	1183.67
				20.9261	-25.4481	41.4359	1128.24
				21.0487	-21.3992	41.6785	1091.66
				21.1712	-0.08785	41.9211	1234.76
				21.2938	6.13308	42.1638	900.342
				21.4163	9.28962	42.4064	1097.57
				21.5388	16.816	42.649	1191.6
				21.6614	8.82148	42.8916	1222.7
				21.7839	0.58344	43.1343	1132.66
				21.9064	-6.46736	43.3769	1129.62
				22.029	-19.4006	43.6195	1179.45
				22.1515	-31.8955	43.8621	1054.7
				22.2741	-27.9686	44.1048	1146.98
				22.3966	10.2645	44.3474	1162.59
				22.5191	25.1827	44.59	1141.88
				22.6417	13.5086	44.8326	950.008
				22.7642	8.69081	45.0753	975.197
				22.8867	1.29522	45.3179	914.848
				23.0093	-10.7163	45.5605	931.651
				23.1318	-31.1637	45.8031	1023.52
				23.2544	-28.8191	46.0458	1088.44
				23.3769	-20.896	46.2884	1250.92
				23.4994	-14.6828	46.531	1098.95
				23.622	-11.6542	46.7736	899.77
				23.7445	1.33587	47.0162	962.116
				23.867	12.0739	47.2589	744.178
				23.9896	19.7778	47.5015	772.428
				24.1121	13.2884	47.7441	830.452
				24.2346	-0.9665	47.9867	762.678
				24.3572	-16.0403	48.2294	908.177
				24.4797	-20.0378	48.472	874.427
				24.6023	11.4855	48.7146	892.006
				24.7248	31.9463	48.9572	893.628
				24.8473	45.0031	49.1999	1028.7
				24.9699	45.5536	49.4425	817.219
				25.0924	33.5058	49.6851	673.795
				25.2149	11.8252	49.9277	786.732
				25.3375	-8.90434	50.1704	1012.29
				25.46	6.22972	50.413	968.769
				25.5826	29.9683	50.6556	932.077
				25.7051	31.5224	50.8982	945.485
				25.8276	32.3418	51.1409	853.141
				25.9502	30.1856	51.3835	1070.44
				26.0727	12.4789	51.6261	915.941
				26.1952	-6.83631	51.8687	748.332
				26.3178	-7.7026	52.1114	623.52
				26.4403	-0.57755	52.354	691.042
				26.5629	-9.78244	52.5966	884.751
				26.6854	-19.7955	52.8392	836.691
				26.8079	-9.20712	53.0819	763.609
				26.9305	-5.67593	53.3245	852.269
				27.053	-16.5563	53.5671	915.472
				27.1755	-26.9553	53.8097	669.991
				27.2981	-35.565	54.0524	573.952
				27.4206	-49.396	54.295	793.898
				27.5432	-44.9705	54.5376	822.81
				27.6657	-20.9489	54.7802	942.892
				27.7882	-4.27302	55.0228	907.892
				27.9108	4.25034	55.2655	915.935
				28.0333	18.0222	55.5081	840.963
				28.1558	25.5505	55.7507	779.121
				28.2784	13.4776	55.9933	812.285
				28.4009	2.89758	56.236	759.007
				28.5235	-5.83504	56.4786	937.073
				28.646	8.53349	56.7212	908.966
				28.7685	5.6368	56.9638	901.212
				28.8911	-5.83449	57.2065	643.442
				29.0136	-2.01445	57.4491	809.432
				29.1361	-14.3473	57.6917	833.386
				29.2587	-34.9267	57.9343	1089.19
				29.3812	-50.1705	58.177	1223.02
				29.5038	-62.5983	58.4196	1097.12
				29.6263	-61.2244	58.6622	1239.8
				29.7488	-45.7315	58.9048	1457.81
				29.8714	-25.2771	59.1475	1839.66
				29.9939	-1.25893	59.3901	1986.48
				30.1164	23.8071	59.6327	2546.59
				30.239	51.0989	59.8753	2822.63
				30.3615	55.7235	60.118	3245.36
				30.4841	53.3706	60.3606	3604.2
				30.6066	43.1874	60.6032	4096.03
				30.7291	21.3808	60.8458	4412.4
				30.8517	-1.36673	61.0885	4448.51
				30.9742	-12.3983	61.3311	4835.38
				31.0967	9.84084	61.5737	5532.68
				31.2193	33.7348	61.8163	6125.28
				31.3418	36.7475	62.0589	6714.13
				31.4644	34.5621	62.3016	7255.07
				31.5869	33.6878	62.5442	7764.11
				31.7094	25.2086	62.7868	8104.14
				31.832	12.2339	63.0294	8163.51
				31.9545	12.8415	63.2721	8415.98
				32.077	15.0037	63.5147	7995.45
				32.1996	2.33347	63.7573	7637.66
				32.3221	-30.577	63.9999	7684.77
				32.4447	-27.9089	64.2426	8068.62
				32.5672	3.37844	64.4852	9836.36
				32.6897	4.3367	64.7278	13734.2
				32.8123	-19.6596	64.9704	22062.4
				32.9348	-40.8452	65.2131	34870.6
				33.0573	-39.0257	65.4557	36150.5
				33.1799	-15.7216	65.6983	31720.8
				33.3024	11.5629	65.9409	31148.9
				33.425	26.7925	66.1836	23291.6
				33.5475	33.3319	66.4262	13859.6
				33.67	10.1738	66.6688	8038.45
				33.7926	-12.1566	66.9114	5397.95
				33.9151	-19.0806	67.1541	3899.08
				34.0376	-26.4178	67.3967	3438
				34.1602	-29.7136	67.6393	2731.53
				34.2827	-32.0089	67.8819	2427.21
				34.4053	-36.8516	68.1246	2376.01
				34.5278	-45.3372	68.3672	2392.34
				34.6503	-64.2536	68.6098	2616.12
				34.7729	-82.4057	68.8524	2565.91
				34.8954	-80.8003	69.095	2867.39
				35.0179	-65.8919	69.3377	2994.98
				35.1405	-61.4473	69.5803	3598.08
				35.263	-67.7486	69.8229	3611.45
				35.3856	-61.1559	70.0655	5108.86
				35.5081	-46.5166	70.3082	5923.51
				35.6306	-47.4327	70.5508	9504.76
				35.7532	-60.3305	70.7934	16486.1
				35.8757	-57.649	71.036	33679.3
				35.9982	-40.5477	71.2787	52955.1
				36.1208	-29.9441	71.5213	67813.8
				36.2433	-33.1178	71.7639	73220.9
				36.3659	-30.8326	72.0065	59375.7
				36.4884	-16.4347	72.2492	52955.9
				36.6109	-5.99845	72.4918	55137.4
				36.7335	0.78509	72.7344	57743.4
				36.856	2.68884	72.977	53953.7
				36.9785	-11.647	73.2197	42356.9
				37.1011	-33.5711	73.4623	35360.9
				37.2236	-42.0797	73.7049	32869.4
				37.3462	-21.761	73.9475	35567.6
				37.4687	4.1009	74.1902	43310.4
				37.5912	-2.55101	74.4328	51906.4
				37.7138	-21.1689	74.6754	52391.6
				37.8363	-41.5215	74.918	51498.6
				37.9588	-53.0289	75.1607	58275.4
				38.0814	-45.189	75.4033	56346.9
				38.2039	-39.3844	75.6459	42720.6
				38.3265	-24.6459	75.8885	34165.3
				38.449	-38.1844	76.1312	28401.5
				38.5715	-53.4757	76.3738	23186.2
				38.6941	-61.1821	76.6164	19010.3
				38.8166	-75.2305	76.859	15168.1
				38.9391	-51.9617	77.1016	12156.6
				39.0617	-16.0098	77.3443	9604.53
				39.1842	-6.58377	77.5869	8059.05
				39.3068	-6.5511	77.8295	6389.34
				39.4293	-7.75762	78.0721	5561.37
				39.5518	-7.76567	78.3148	4334.2
				39.6744	3.97599	78.5574	3876.01
				39.7969	10.4963	78.8	3370.89
				39.9194	20.5774	79.0426	3099.74
				40.042	11.5733	79.2853	2857.61
				40.1645	-16.6751	79.5279	2739.03
				40.2871	-47.22	79.7705	2779.01
				40.4096	-76.3426	80.0131	2769.28
				40.5321	-80.5872	80.2558	2908.7
				40.6547	-60.0151	80.4984	2848.77
				40.7772	-41.63	80.741	2976.22
				40.8997	-27.1951	80.9836	3035.28
				41.0223	-25.9209	81.2263	3551.92
				41.1448	-14.3128	81.4689	3567.26
				41.2674	-9.65796	81.7115	4060.34
				41.3899	-33.5159	81.9541	4485.34
				41.5124	-47.0804	82.1968	5209.08
				41.635	-46.4998	82.4394	5679.8
				41.7575	-43.343	82.682	5959.17
				41.88	-32.5709	82.9246	6199.38
				42.0026	-22.4908	83.1673	6101.34
				42.1251	-18.3987	83.4099	6531.98
				42.2477	-9.50076	83.6525	6839.65
				42.3702	-9.37672	83.8951	6852.13
				42.4927	-15.3476	84.1377	6843.31
				42.6153	-31.8258	84.3804	7013.87
				42.7378	-43.9822	84.623	6788.97
				42.8603	-36.8528	84.8656	6680.84
				42.9829	-28.7937	85.1082	6359.39
				43.1054	-32.6489	85.3509	6058.55
				43.228	-27.7291	85.5935	5594.05
				43.3505	-25.8683	85.8361	5414.57
				43.473	-20.344	86.0787	5278.12
				43.5956	5.72227	86.3214	5239.03
				43.7181	17.0016	86.564	5323.22
				43.8406	-2.26178	86.8066	5446.84
				43.9632	-17.9602	87.0492	6234.66
				44.0857	-13.7752	87.2919	7222.72
				44.2083	-8.09435	87.5345	8995.85
				44.3308	-22.6702	87.7771	11640.8
				44.4533	-27.4207	88.0197	15903.7
				44.5759	0.35065	88.2624	20421.5
				44.6984	24.3859	88.505	23953.4
				44.8209	23.5591	88.7476	24736.9
				44.9435	3.71658	88.9902	27951.3
				45.066	-4.13604	89.2329	32196.1
				45.1886	-11.0785	89.4755	25605.5
				45.3111	-26.1143	89.7181	18048
				45.4336	-55.6994	89.9607	15084.4
				45.5562	-82.263	90.2034	10584.6
				45.6787	-60.4389	90.446	6785.99
				45.8012	-31.8323	90.6886	4409.02
				45.9238	-27.0428	90.9312	3228.57
				46.0463	-37.3639	91.1739	2272.94
				46.1689	-64.3856	91.4165	1628.79
				46.2914	-67.7141	91.6591	1236.24
				46.4139	-44.7693	91.9017	889.971
				46.5365	-54.501	92.1443	846.517
				46.659	-83.552	92.387	873.639
				46.7815	-90.1003	92.6296	954.626
				46.9041	-76.4691	92.8722	780.074
				47.0266	-64.4151	93.1148	647.171
				47.1492	-54.1112	93.3575	451.165
				47.2717	-32.9114	93.6001	410.339
				47.3942	-31.5528	93.8427	247.278
				47.5168	-35.2745	94.0853	438.621
				47.6393	-39.1587	94.328	516.601
				47.7618	-24.0111	94.5706	433.558
				47.8844	3.15818	94.8132	345.84
				48.0069	3.57447	95.0558	286.181
				48.1295	-5.806	95.2985	511.11
				48.252	-6.13066	95.5411	425.222
				48.3745	-8.51899	95.7837	499.182
				48.4971	-2.47424	96.0263	509.06
				48.6196	-5.07401	96.269	607.865
				48.7421	-24.3181	96.5116	769.6
				48.8647	-25.7328	96.7542	622.549
				48.9872	-28.604	96.9968	488.888
				49.1098	-22.1332	97.2395	751.953
				49.2323	-2.90801	97.4821	882.066
				49.3548	1.86194	97.7247	864.598
				49.4774	-10.3108	97.9673	724.143
				49.5999	-14.5364	98.21	544.59
				49.7224	-14.2201	98.4526	541.323
				49.845	-8.13928	98.6952	660.9
				49.9675	6.93796	98.9378	800.468
				50.09	25.0354	99.1804	633.337
				50.2126	12.6113	99.4231	587.643
				50.3351	6.42059	99.6657	528.387
				50.4577	5.93401	99.9083	673.724
				50.5802	8.11862	100.151	840.853
				50.7027	19.1286	100.394	1070.58
				50.8253	19.2999	100.636	1090.56
				50.9478	24.4871	100.879	1179.23
				51.0703	29.3285	101.121	1269.79
				51.1929	34.4587	101.364	1203.55
				51.3154	31.1855	101.607	1576.64
				51.438	13.3031	101.849	1580.75
				51.5605	-6.44792	102.092	1896.89
				51.683	-5.49985	102.335	2204.11
				51.8056	-12.3022	102.577	2626.27
				51.9281	-2.18456	102.82	3400.11
				52.0506	15.6939	103.062	4509.61
				52.1732	-2.02993	103.305	5940.84
				52.2957	-34.806	103.548	8436.73
				52.4183	-34.2668	103.79	13009
				52.5408	-35.4412	104.033	21338.3
				52.6633	-59.9693	104.276	32232.2
				52.7859	-67.098	104.518	33646
				52.9084	-36.1215	104.761	28963.4
				53.0309	-5.7343	105.003	28409.6
				53.1535	4.2087	105.246	30860.8
				53.276	8.27285	105.489	32605.2
				53.3986	4.57723	105.731	31953.8
				53.5211	-8.58215	105.974	34908.6
				53.6436	-19.1263	106.217	32933
				53.7662	-7.60586	106.459	22684.4
				53.8887	6.60608	106.702	14266
				54.0112	32.7063	106.944	9129.51
				54.1338	39.6728	107.187	6694.63
				54.2563	37.3814	107.43	4897.41
				54.3789	34.432	107.672	3651.28
				54.5014	18.7105	107.915	3069.02
				54.6239	7.34876	108.158	2721.55
				54.7465	-9.43825	108.4	2384.34
				54.869	-26.4189	108.643	2216.49
				54.9915	-35.9368	108.885	1945.82
				55.1141	-34.3215	109.128	1757.22
				55.2366	-18.2338	109.371	1636.82
				55.3592	-14.91	109.613	1250.16
				55.4817	-10.9888	109.856	1466.51
				55.6042	-7.49697	110.099	1519.5
				55.7268	-22.3103	110.341	1373.87
				55.8493	-27.7358	110.584	1431.66
				55.9718	-12.2314	110.826	1634.05
				56.0944	8.81266	111.069	1621.07
				56.2169	12.4811	111.312	1541.64
				56.3395	11.5228	111.554	1625.57
				56.462	-0.52479	111.797	1940.22
				56.5845	-13.2662	112.04	1857.06
				56.7071	-5.09511	112.282	1589.45
				56.8296	15.9853	112.525	1631.13
				56.9521	16.6369	112.767	1771.2
				57.0747	-22.4052	113.01	2013.39
				57.1972	-38.0888	113.253	2052.69
				57.3198	-21.9145	113.495	1971.17
				57.4423	-18.7812	113.738	1993.24
				57.5648	-14.8907	113.981	2107.31
				57.6874	-0.88587	114.223	2139.33
				57.8099	21.3633	114.466	2065.88
				57.9324	45.2117	114.708	1738.71
				58.055	63.1256	114.951	1980.55
				58.1775	61.989	115.194	2219.95
				58.3001	35.3409	115.436	1963.99
				58.4226	10.6159	115.679	1923.86
				58.5451	11.5552	115.922	2009.02
				58.6677	51.68	116.164	2013.92
				58.7902	70.6041	116.407	1847.54
				58.9127	67.8905	116.649	1848.8
				59.0353	74.1743	116.892	1790.69
				59.1578	86.6218	117.135	1723.58
				59.2804	101.364	117.377	1898.44
				59.4029	110.845	117.62	1925.27
				59.5254	124.93	117.863	1970.68
				59.648	126.355	118.105	2090.4
				59.7705	120.746	118.348	2050.52
				59.893	125.113	118.59	2347.7
				60.0156	161.967	118.833	2473.91
				60.1381	183.724	119.076	2104.73
				60.2607	208.356	119.318	2127.38
				60.3832	236.541	119.561	2372.97
				60.5057	254.149	119.804	2399.17
				60.6283	257.468	120.046	2684.6
				60.7508	276.589	120.289	2831.52
				60.8733	332.644	120.531	2705.3
				60.9959	363.284	120.774	2814.71
				61.1184	387.959	121.017	2896.97
				61.241	400.03	121.259	2793.6
				61.3635	400.444	121.502	2924.97
				61.486	399.23	121.744	3025.75
				61.6086	421.036	121.987	2766.45
				61.7311	454.458	122.23	2980.62
				61.8536	478.964	122.472	2965.34
				61.9762	486.28	122.715	3072.43
				62.0987	495.597	122.958	3256.85
				62.2213	525.014	123.2	2604.02
				62.3438	561.429	123.443	2674.28
				62.4663	602.394	123.685	2963.19
				62.5889	636.137	123.928	2693.77
				62.7114	642.068	124.171	2805.52
				62.8339	638.876	124.413	2946.63
				62.9565	658.426	124.656	2905.89
				63.079	663.782	124.899	3066.02
				63.2016	649.922	125.141	3218.7
				63.3241	634.027	125.384	3228.78
				63.4466	616.269	125.626	3325.27
				63.5692	615.244	125.869	3282.64
				63.6917	617.345	126.112	3398.39
				63.8142	607.362	126.354	3519.76
				63.9368	615.994	126.597	3549.78
				64.0593	639.028	126.84	4083.91
				64.1819	665.656	127.082	4286.48
				64.3044	700.44	127.325	4483.7
				64.4269	741.948	127.567	4575.34
				64.5495	803.534	127.81	4667.68
				64.672	886.571	128.053	4655.38
				64.7945	991.475	128.295	4734.18
				64.9171	1129.38	128.538	5163.95
				65.0396	1267.54	128.781	5157.51
				65.1622	1413.55	129.023	5634.81
				65.2847	1554.57	129.266	5886.08
				65.4072	1631.66	129.508	6117.9
				65.5298	1653.79	129.751	6253.57
				65.6523	1636.51	129.994	6281.71
				65.7748	1587.22	130.236	6592.56
				65.8974	1510.02	130.479	6322.84
				66.0199	1425.17	130.722	5808.34
				66.1425	1336.66	130.964	5581.54
				66.265	1215.96	131.207	5495.88
				66.3875	1068.82	131.449	5207.19
				66.5101	912.161	131.692	5045.38
				66.6326	767.173	131.935	4895.18
				66.7551	659.808	132.177	4676.21
				66.8777	571.298	132.42	4412.2
				67.0002	492.349	132.663	4269.09
				67.1228	425.533	132.905	4021.85
				67.2453	370.233	133.148	3854.2
				67.3678	340.807	133.39	3561.34
				67.4904	299.155	133.633	3326.81
				67.6129	260.346	133.876	3454.95
				67.7354	238.249	134.118	3378.97
				67.858	226.14	134.361	3339.63
				67.9805	233.284	134.604	3094.03
				68.1031	213.327	134.846	3115.26
				68.2256	187.235	135.089	3194.69
				68.3481	190.554	135.331	3111.63
				68.4707	198.451	135.574	2930.35
				68.5932	204.29	135.817	2680.87
				68.7157	215.556	136.059	2642.03
				68.8383	235.327	136.302	2662.47
				68.9608	246.267	136.545	2694.53
				69.0834	255.409	136.787	2463.24
				69.2059	279.182	137.03	2754.83
				69.3284	302.809	137.272	3009.65
				69.451	320.755	137.515	2718.72
				69.5735	332.079	137.758	2541.31
				69.696	354.716	138	2523.76
				69.8186	374.177	138.243	2461.24
				69.9411	389.335	138.486	2078.78
				70.0637	431.373	138.728	2390.55
				70.1862	502.211	138.971	2744.97
				70.3087	581.29	139.213	2412.86
				70.4313	700.935	139.456	2217.56
				70.5538	847.479	139.699	2230.01
				70.6763	1016.23	139.941	2426.14
				70.7989	1252.53	140.184	2642.51
				70.9214	1569.13	140.427	2692.4
				71.044	1940.14	140.669	2714
				71.1665	2355.45	140.912	2764.2
				71.289	2796.11	141.154	2864.76
				71.4116	3183.61	141.397	3155
				71.5341	3507.06	141.64	3365.11
				71.6566	3759.65	141.882	3797.1
				71.7792	3895.95	142.125	3984.84
				71.9017	3901.08	142.368	4103.04
				72.0243	3819.42	142.61	4262.35
				72.1468	3718.32	142.853	4118.02
				72.2693	3657.44	143.095	4364.8
				72.3919	3618.58	143.338	4286.75
				72.5144	3630.28	143.581	4233.71
				72.6369	3674.78	143.823	4157.81
				72.7595	3678.4	144.066	3889.94
				72.882	3610.39	144.309	3793.23
				73.0046	3490.24	144.551	3488.59
				73.1271	3331.38	144.794	3430.45
				73.2496	3139.12	145.036	3122.16
				73.3722	2951.98	145.279	2936.11
				73.4947	2793.98	145.522	2982.37
				73.6172	2692.53	145.764	2676.25
				73.7398	2631.91	146.007	2397.52
				73.8623	2601.94	146.25	2009.73
				73.9849	2632.95	146.492	2184.12
				74.1074	2745.97	146.735	2089.35
				74.2299	2900.86	146.977	1778.16
				74.3525	3055.37	147.22	1712.84
				74.475	3197.63	147.463	1620.53
				74.5975	3302.08	147.705	1595.37
				74.7201	3356.05	147.948	1238.82
				74.8426	3392.2	148.191	1285.06
				74.9652	3435.39	148.433	1198.92
				75.0877	3516.81	148.676	1231.9
				75.2102	3600.93	148.918	1019.27
				75.3328	3641.16	149.161	878.211
				75.4553	3556.38	149.404	1166.47
				75.5778	3324.17	149.646	1071.34
				75.7004	3046.46	149.889	757.821
				75.8229	2774.43	150.132	711.428
				75.9454	2510.13	150.374	850.085
				76.068	2253.54	150.617	535.388
				76.1905	2022.12	150.859	607.673
				76.3131	1822.62	151.102	565.451
				76.4356	1639.91	151.345	652.225
				76.5581	1469.96	151.587	642.646
				76.6807	1287.28	151.83	560.515
				76.8032	1126.92	152.073	662.736
				76.9257	1013.71	152.315	644.381
				77.0483	905.537	152.558	415.635
				77.1708	807.357	152.8	335.666
				77.2934	722.157	153.043	617.409
				77.4159	643.333	153.286	449.341
				77.5384	581.775	153.528	557.497
				77.661	553.398	153.771	548.925
				77.7835	509.556	154.014	523.389
				77.906	438.165	154.256	572.919
				78.0286	384.235	154.499	654.404
				78.1511	340.777	154.741	643.768
				78.2737	299.453	154.984	501.03
				78.3962	286.102	155.227	440.069
				78.5187	261.102	155.469	620.835
				78.6413	245.31	155.712	675.716
				78.7638	230.929	155.955	447.276
				78.8863	219.203	156.197	553.161
				79.0089	216.125	156.44	581.106
				79.1314	197.827	156.682	683.052
				79.254	180.051	156.925	675.29
				79.3765	161.807	157.168	571.226
				79.499	144.31	157.41	309.959
				79.6216	158.051	157.653	383.871
				79.7441	172.159	157.896	453.233
				79.8666	168.724	158.138	404.661
				79.9892	187.227	158.381	430.655
				80.1117	187.574	158.623	445.668
				80.2343	189.586	158.866	418.634
				80.3568	180.468	159.109	162.385
				80.4793	186.993	159.351	271.538
				80.6019	189.639	159.594	284.674
				80.7244	180.11	159.836	348.326
				80.8469	182.174
				80.9695	195.757
				81.092	223.855
				81.2146	237.138
				81.3371	240.262
				81.4596	251.291
				81.5822	273.167
				81.7047	292.857
				81.8272	306.07
				81.9498	315.671
				82.0723	326.954
				82.1949	340.26
				82.3174	362.479
				82.4399	377.165
				82.5625	399.906
				82.685	418.175
				82.8075	438.243
				82.9301	480.518
				83.0526	512.335
				83.1752	507.197
				83.2977	513.976
				83.4202	535.547
				83.5428	544.183
				83.6653	553.314
				83.7878	525.989
				83.9104	484.012
				84.0329	464.637
				84.1555	473.649
				84.278	506.198
				84.4005	535.733
				84.5231	542.852
				84.6456	545.575
				84.7681	551.165
				84.8907	548.499
				85.0132	540.309
				85.1358	531.857
				85.2583	524.343
				85.3808	514.783
				85.5034	506.678
				85.6259	472.943
				85.7484	449
				85.871	431.149
				85.9935	408.594
				86.1161	412.604
				86.2386	410.755
				86.3611	382.393
				86.4837	369.637
				86.6062	373.669
				86.7287	380.424
				86.8513	404.023
				86.9738	425.056
				87.0964	462.257
				87.2189	508.806
				87.3414	564.648
				87.464	627.248
				87.5865	713.487
				87.709	815.762
				87.8316	890.655
				87.9541	984.981
				88.0767	1123.01
				88.1992	1268.79
				88.3217	1393.57
				88.4443	1483.78
				88.5668	1558.82
				88.6893	1613.57
				88.8119	1678.11
				88.9344	1740.06
				89.057	1805.34
				89.1795	1864.16
				89.302	1839.88
				89.4246	1712.31
				89.5471	1505.07
				89.6696	1290.64
				89.7922	1093.97
				89.9147	934.072
				90.0373	792.295
				90.1598	662.8
				90.2823	547.902
				90.4049	442.201
				90.5274	323.199
				90.6499	220.637
				90.7725	150.583
				90.895	97.1
				91.0176	63.298
				91.1401	40.7008
				91.2626	12.0271
				91.3852	-13.2324
				91.5077	-34.461
				91.6302	-53.122
				91.7528	-47.6375
				91.8753	-51.875
				91.9979	-60.4906
				92.1204	-63.1855
				92.2429	-56.5395
				92.3655	-45.726
				92.488	-52.0436
				92.6105	-60.1135
				92.7331	-53.862
				92.8556	-55.6394
				92.9782	-46.3474
				93.1007	-48.6262
				93.2232	-58.0432
				93.3458	-56.595
				93.4683	-38.5867
				93.5908	-39.8049
				93.7134	-28.5561
				93.8359	-0.7471
				93.9585	-16.3991
				94.081	-28.1093
				94.2035	-38.7026
				94.3261	-36.7043
				94.4486	-42.3143
				94.5711	-41.5658
				94.6937	-44.7171
				94.8162	-50.4559
				94.9388	-40.3205
				95.0613	-57.0798
				95.1838	-76.0124
				95.3064	-61.5484
				95.4289	-42.4702
				95.5514	-45.3158
				95.674	-56.4931
				95.7965	-49.5204
				95.9191	-28.7665
				96.0416	-19.0604
				96.1641	-15.2323
				96.2867	-9.42651
				96.4092	-6.77343
				96.5317	-1.1165
				96.6543	9.55355
				96.7768	5.87764
				96.8994	-4.90565
				97.0219	-21.1456
				97.1444	-18.9828
				97.267	9.41998
				97.3895	12.8236
				97.512	-17.198
				97.6346	-34.9035
				97.7571	-41.4237
				97.8797	-53.9347
				98.0022	-56.086
				98.1247	-36.7611
				98.2473	-14.5479
				98.3698	-2.63683
				98.4923	0.76005
				98.6149	-14.6891
				98.7374	-27.1052
				98.86	-45.2806
				98.9825	-69.2832
				99.105	-56.2042
				99.2276	-27.152
				99.3501	-11.9438
				99.4726	-0.73931
				99.5952	-0.49456
				99.7177	-4.71045
				99.8403	5.39197
				99.9628	13.0547
				100.085	12.4279
				100.208	18.7819
				100.33	47.622
				100.453	76.2996
				100.575	69.0023
				100.698	66.8827
				100.821	74.3483
				100.943	77.2939
				101.066	73.144
				101.188	47.3644
				101.311	49.3119
				101.433	83.2257
				101.556	107.831
				101.678	122.035
				101.801	132.472
				101.923	145.463
				102.046	167.999
				102.168	176.793
				102.291	186.198
				102.414	211.841
				102.536	242.578
				102.659	274.952
				102.781	307.831
				102.904	348.497
				103.026	410.08
				103.149	503.703
				103.271	614.512
				103.394	712.355
				103.516	792.368
				103.639	896.253
				103.761	1061.11
				103.884	1289.72
				104.007	1543.63
				104.129	1819.66
				104.252	2091.91
				104.374	2296.64
				104.497	2406.85
				104.619	2411.97
				104.742	2354.76
				104.864	2305.25
				104.987	2278.27
				105.109	2271.59
				105.232	2305.89
				105.354	2353.33
				105.477	2367.9
				105.6	2349.82
				105.722	2311.7
				105.845	2265.04
				105.967	2229.89
				106.09	2212.44
				106.212	2124.83
				106.335	1898.74
				106.457	1589.4
				106.58	1263.25
				106.702	991.774
				106.825	777.291
				106.947	619.158
				107.07	490.763
				107.192	359.478
				107.315	282.709
				107.438	231.265
				107.56	185.36
				107.683	163.579
				107.805	139.373
				107.928	93.7926
				108.05	53.7185
				108.173	30.9101
				108.295	30.4497
				108.418	29.5384
				108.54	9.56545
				108.663	0.77829
				108.785	-9.81571
				108.908	-16.7591
				109.031	-31.2815
				109.153	-39.1363
				109.276	-30.8626
				109.398	-11.7416
				109.521	9.17493
				109.643	14.1702
				109.766	10.5999
				109.888	7.41234
				110.011	-7.77961
				110.133	-18.7144
				110.256	-8.23816
				110.378	2.72325
				110.501	3.7195
				110.624	-23.2596
				110.746	-30.2173
				110.869	-22.6423
				110.991	-25.7383
				111.114	-40.2092
				111.236	-29.7866
				111.359	-18.471
				111.481	-32.0344
				111.604	-51.013
				111.726	-57.1821
				111.849	-38.753
				111.971	-42.9236
				112.094	-58.4274
				112.217	-78.5409
				112.339	-86.1095
				112.462	-71.956
				112.584	-27.3585
				112.707	5.44346
				112.829	3.1956
				112.952	2.76165
				113.074	-11.4772
				113.197	-41.7202
				113.319	-63.3984
				113.442	-67.1774
				113.564	-69.6733
				113.687	-66.1039
				113.81	-59.3662
				113.932	-68.5853
				114.055	-82.734
				114.177	-96.0679
				114.3	-86.9008
				114.422	-74.5531
				114.545	-82.7593
				114.667	-89.8551
				114.79	-80.3713
				114.912	-63.9695
				115.035	-68.9517
				115.157	-76.1948
				115.28	-69.9833
				115.403	-49.5695
				115.525	-32.4533
				115.648	-42.2645
				115.77	-54.847
				115.893	-71.5012
				116.015	-81.3591
				116.138	-72.5406
				116.26	-80.3962
				116.383	-68.4945
				116.505	-52.1494
				116.628	-50.9427
				116.75	-53.0861
				116.873	-51.6145
				116.995	-41.5896
				117.118	-40.9135
				117.241	-31.1449
				117.363	-25.6685
				117.486	-42.0565
				117.608	-52.7509
				117.731	-56.5311
				117.853	-66.2024
				117.976	-57.295
				118.098	-49.302
				118.221	-47.3372
				118.343	-37.0255
				118.466	-36.9976
				118.588	-43.4042
				118.711	-50.4738
				118.834	-74.3366
				118.956	-75.9157
				119.079	-55.0415
				119.201	-37.7786
				119.324	-21.9518
				119.446	-19.3309
				119.569	-18.8433
				119.691	-19.8481
				119.814	-21.608
				119.936	-19.9289
				120.059	-5.28538
				120.181	6.97699
				120.304	3.34988
				120.427	6.89687
				120.549	0.61989
				120.672	-13.591
				120.794	2.01359
				120.917	9.68034
				121.039	-11.873
				121.162	-58.5978
				121.284	-87.0949
				121.407	-80.9682
				121.529	-76.9815
				121.652	-81.003
				121.774	-96.5775
				121.897	-88.6741
				122.02	-58.3208
				122.142	-59.2402
				122.265	-75.0315
				122.387	-60.8014
				122.51	-44.8751
				122.632	-23.3614
				122.755	1.81353
				122.877	4.99079
				123	-34.4906
				123.122	-93.1035
				123.245	-99.7482
				123.367	-93.2114
				123.49	-102.462
				123.613	-108.73
				123.735	-112.388
				123.858	-102.637
				123.98	-100.848
				124.103	-85.8003
				124.225	-56.7327
				124.348	-61.3854
				124.47	-66.5133
				124.593	-50.7002
				124.715	-54.3309
				124.838	-67.9039
				124.96	-68.2293
				125.083	-63.3302
				125.206	-61.8685
				125.328	-69.7236
				125.451	-83.6615
				125.573	-84.8222
				125.696	-72.1064
				125.818	-88.8061
				125.941	-92.9671
				126.063	-80.7068
				126.186	-67.0253
				126.308	-61.5474
				126.431	-83.8085
				126.553	-86.1704
				126.676	-74.155
				126.798	-74.7
				126.921	-74.6043
				127.044	-73.5605
				127.166	-60.8807
				127.289	-23.1586
				127.411	-17.7559
				127.534	-38.0009
				127.656	-53.429
				127.779	-62.9861
				127.901	-50.4431
				128.024	-35.1763
				128.146	-49.8
				128.269	-53.5983
				128.391	-52.0351
				128.514	-73.6695
				128.637	-91.1271
				128.759	-92.881
				128.882	-74.635
				129.004	-59.4989
				129.127	-65.1497
				129.249	-82.1738
				129.372	-72.5008
				129.494	-50.705
				129.617	-37.865
				129.739	-27.2071
				129.862	-39.8473
				129.984	-52.3547
				130.107	-51.0886
				130.23	-63.5305
				130.352	-97.6242
				130.475	-113.111
				130.597	-86.1045
				130.72	-56.1262
				130.842	-62.2197
				130.965	-74.2237
				131.087	-51.929
				131.21	-57.2249
				131.332	-84.3456
				131.455	-96.1985
				131.577	-113.471
				131.7	-121.355
				131.823	-117.192
				131.945	-110.604
				132.068	-95.5958
				132.19	-69.8935
				132.313	-51.8373
				132.435	-54.1638
				132.558	-55.6418
				132.68	-58.8522
				132.803	-56.3682
				132.925	-50.4177
				133.048	-52.3983
				133.17	-47.2871
				133.293	-25.6648
				133.416	-18.1872
				133.538	-24.7837
				133.661	-24.2481
				133.783	-26.6686
				133.906	-25.6837
				134.028	-33.6992
				134.151	-37.3128
				134.273	-49.4074
				134.396	-61.2852
				134.518	-66.6946
				134.641	-65.8186
				134.763	-74.7529
				134.886	-65.4615
				135.008	-34.4446
				135.131	-13.4837
				135.254	-9.56549
				135.376	-30.437
				135.499	-30.935
				135.621	-16.9026
				135.744	-3.97075
				135.866	-8.81288
				135.989	-25.7908
				136.111	-27.4704
				136.234	-20.7895
				136.356	-25.9554
				136.479	-50.9265
				136.601	-71.7252
				136.724	-49.7513
				136.847	-30.5196
				136.969	-31.8779
				137.092	-19.9229
				137.214	-18.9985
				137.337	-36.1512
				137.459	-18.1375
				137.582	0.32146
				137.704	-0.64962
				137.827	-23.2717
				137.949	-35.6675
				138.072	-24.7022
				138.194	-16.4353
				138.317	2.21532
				138.44	-9.38949
				138.562	-36.9984
				138.685	-55.6495
				138.807	-70.0968
				138.93	-82.4963
				139.052	-95.1261
				139.175	-99.4685
				139.297	-79.7257
				139.42	-83.0229
				139.542	-80.0209
				139.665	-83.0399
				139.787	-84.6859
				139.91	-77.2576
				140.033	-75.9959
				140.155	-65.9421
				140.278	-46.669
				140.4	-33.4337
				140.523	-56.7109
				140.645	-46.7692
				140.768	-19.9141
				140.89	-19.4244
				141.013	-39.2769
				141.135	-59.8986
				141.258	-73.2112
				141.38	-76.5277
				141.503	-77.5573
				141.626	-79.6744
				141.748	-94.9381
				141.871	-86.2595
				141.993	-59.3331
				142.116	-55.0979
				142.238	-58.7701
				142.361	-50.71
				142.483	-32.9534
				142.606	-33.2991
				142.728	-39.7252
				142.851	-56.2883
				142.973	-51.5728
				143.096	-21.9478
				143.219	-20.3742
				143.341	-43.6504
				143.464	-50.532
				143.586	-60.5709
				143.709	-71.4411
				143.831	-44.071
				143.954	-49.6745
				144.076	-82.7284
				144.199	-101.98
				144.321	-114.749
				144.444	-104.814
				144.566	-87.8126
				144.689	-58.0556
				144.811	-44.2858
				144.934	-43.1635
				145.057	-35.3128
				145.179	-38.091
				145.302	-64.6309
				145.424	-89.9797
				145.547	-84.8189
				145.669	-68.4361
				145.792	-48.9333
				145.914	-43.6034
				146.037	-50.1165
				146.159	-54.0304
				146.282	-65.5158
				146.404	-65.6734
				146.527	-57.843
				146.65	-50.2069
				146.772	-31.8651
				146.895	-13.9273
				147.017	-2.14394
				147.14	-25.2124
				147.262	-58.4647
				147.385	-56.0031
				147.507	-26.3323
				147.63	-22.4134
				147.752	-40.3932
				147.875	-39.4602
				147.997	-35.4754
				148.12	-32.5746
				148.243	-28.7622
				148.365	-42.1332
				148.488	-43.2964
				148.61	-29.1396
				148.733	-39.0902
				148.855	-58.188
				148.978	-57.4561
				149.1	-43.6784
				149.223	-27.8629
				149.345	-9.85255
				149.468	4.17992
				149.59	-8.07225
				149.713	-50.9544
				149.836	-66.9668
				149.958	-66.1288
				150.081	-56.6715
				150.203	-65.3351
				150.326	-81.6371
				150.448	-78.1134
				150.571	-92.9
				150.693	-111.708
				150.816	-112.557
				150.938	-94.8493
				151.061	-78.9137
				151.183	-54.7769
				151.306	-30.5664
				151.429	-36.6584
				151.551	-53.3082
				151.674	-65.6003
				151.796	-76.3266
				151.919	-78.3022
				152.041	-75.0613
				152.164	-56.9815
				152.286	-33.9295
				152.409	-5.42937
				152.531	8.51396
				152.654	-5.28469
				152.776	-26.8794
				152.899	-42.0786
				153.022	-33.6327
				153.144	8.63898
				153.267	38.7494
				153.389	31.2461
				153.512	11.0486
				153.634	-8.02868
				153.757	-4.99292
				153.879	-1.20576
				154.002	-22.3763
				154.124	-50.1795
				154.247	-50.4506
				154.369	-42.8583
				154.492	-24.41
				154.614	-9.19416
				154.737	-20.0124
				154.86	-52.71
				154.982	-78.9928
				155.105	-65.1723
				155.227	-28.4456
				155.35	-9.61641
				155.472	-10.9516
				155.595	-35.7176
				155.717	-54.2151
				155.84	-52.1813
				155.962	-40.5698
				156.085	-19.2514
				156.207	-26.1902
				156.33	-15.4645
				156.453	-13.2914
				156.575	-18.8548
				156.698	-33.8168
				156.82	-63.8477
				156.943	-61.155
				157.065	-60.3582
				157.188	-55.213
				157.31	-54.1155
				157.433	-59.0358
				157.555	-53.677
				157.678	-57.3619
				157.8	-47.0715
				157.923	-13.3796
				158.046	17.6948
				158.168	7.06694
				158.291	-22.499
				158.413	-45.3166
				158.536	-59.7119
				158.658	-45.4475
				158.781	-38.0362
				158.903	-41.1752
				159.026	-49.0841
				159.148	-56.3701
				159.271	-67.5109
				159.393	-77.5058
				159.516	-46.4928
				159.639	-11.8839
				159.761	-19.7826
				159.884	-13.1608
				160.006	15.9879

## Sheet: Figure 3c
	Water vapor transmission rate (g m-2 d-1)
	1	2	3	Mean	SD
Cotton gauze	1051	1033	972	1018.67	41.4045
ABO-g-gauze	1065	1073	932	1023.33	79.1981
HTMS-g-gauze	1058	1035	965	1019.33	48.439
USO-g-gauze	1085	1032	931	1016	78.2368

## Sheet: Figure 3d
				Absorption rate(%) at time of (min)
		0	0.5	1	2	3	4	5
	Cotton gauze	0	292.519	301.257	310.257	315.645	319.525	322.567
	ABO-g-gauze	0	232.028	255.888	282.202	298.832	311.222	321.185
	USO-g-gauze	0	201.936	219.717	239.064	251.161	260.114	267.277
	HTMS-g-gauze	0	2.5353	3.71813	5.45282	6.82178	7.99681	9.0459

## Sheet: Figure 5b
					Hemostatic time (s)
					1	2	3	4	5	6	Mean	SD
				Cotton gauze	192.3	206.5	168.9	180.6	175.8	155.5	179.933	17.8604
				ABO-g-gauze	183.3	168.3	159.4	192.5	156.2	180.1	173.3	14.3213
				QCG	162.3	161.3	136.5	138.6	150.7	136.3	147.617	12.2089
				USO-g-gauze	38.6	52.1	33.2	34.1	21.6	26.3	34.3167	10.6006
				HTMS-g-gauze	365.6	337.4	334.5	372.5	355.8	371.2	356.167	16.7543

## Sheet: Figure 5c
	Blood loss (g)
	1	2	3	4	5	6	Mean	SD
Cotton gauze	0.562	0.492	0.497	0.539	0.512	0.523	0.520833	0.0264833
ABO-g-gauze	0.554	0.431	0.497	0.563	0.483	0.413	0.490167	0.0615351
QCG	0.381	0.395	0.445	0.453	0.466	0.374	0.419	0.0402144
USO-g-gauze	0.111	0.145	0.155	0.122	0.131	0.095	0.1265	0.0220341
HTMS-g-gauze	1.055	1.1	1.142	0.955	0.975	0.966	1.03217	0.0784689

## Sheet: Figure 6b
		Hemostatic time (s)
		1	2	3	4	5	6	Mean	SD
	Cotton gauze	206.7	154.1	180.6	167.5	160.2	164.1	172.2	19.0794
	ABO-g-gauze	167.8	164.5	166.7	140.2	136.5	138.4	152.35	15.3993
	QCG	99.6	100.8	96.5	102.6	94.1	80.8	95.7333	7.92507
	USO-g-gauze	37.8	28.4	30.6	31.6	36.2	28.1	32.1167	4.03704
	HTMS-g-gauze	365.5	364.2	358.6	311.5	321	344.5	344.217	23.1027

## Sheet: Figure 6c
		Blood loss (g)
		1	2	3	4	5	6	Mean	SD
	Cotton gauze	0.422	0.413	0.384	0.395	0.375	0.377	0.394333	0.0194696
	ABO-g-gauze	0.378	0.388	0.365	0.357	0.355	0.367	0.368333	0.0126438
	QCG	0.144	0.134	0.126	0.112	0.115	0.154	0.130833	0.0164246
	USO-g-gauze	0.041	0.016	0.0328	0.027	0.023	0.031	0.0284667	0.00859922
	HTMS-g-gauze	1.003	0.897	0.996	0.986	1.023	0.997	0.983667	0.044198

## Sheet: Figure 7e
		Blood loss (g)
		1	2	3	Mean	SD
	Cotton gauze	5.236	4.975	5.121	5.11067	0.130806
	ABO-g-gauze	4.353	4.122	4.011	4.162	0.174473
	QCG	4.211	3.852	3.752	3.93833	0.241372
	USO-g-gauze	0.925	0.791	0.712	0.809333	0.107677
	HTMS-g-gauze	8.512	8.287	7.878	8.22567	0.321419

## Sheet: Figure 7f
		Blood loss (g)
		1	2	3	Mean	SD
	Cotton gauze	0.578	0.529	0.524	0.543667	0.0298385
	ABO-g-gauze	0.322	0.335	0.295	0.317333	0.0204042
	QCG	0.197	0.223	0.227	0.215667	0.0162891
	USO-g-gauze	0.034	0.035	0.026	0.0316667	0.00493288
	HTMS-g-gauze	0.724	0.721	0.679	0.708	0.0251595

## Sheet: Figure 9c
	Time	Number of neutrophil
		cotton gauze	USO-g-gauze
	3d	47	46
		46	60
		56	38
		50	51
		51	45
		48	51
	Mean	49.6667	48.5
	SD	3.61478	7.39594
	7d	5	4
		3	4
		6	4
		6	5
		4	4
		6	5
	Mean	5	4.33333
	SD	1.26491	0.516398
	14d	9	6
		8	6
		9	5
		7	5
		8	6
		8	5
	Mean	8.16667	5.5
	SD	0.752773	0.547723
	21d	3	3
		3	2
		4	4
		3	3
		3	3
		3	3
	Mean	3.16667	3
	SD	0.408248	0.632456

[truncated: 16 more sheets: Figure 9d, Supplementary Fig. 3, Supplementary Fig. 4a, Supplementary Fig. 4b, Supplementary Fig. 6o, Supplementary Fig. 7c, Supplementary Fig. 8a, Supplementary Fig. 8b, Supplementary Fig. 13, Supplementary Fig. 15b, Supplementary Fig. 15c, Supplementary Fig. 16b, Supplementary Fig. 16c, Supplementary Table 1, Supplementary Table 2, Supplementary Table 3]
